# Supplementary material for: A new Kmeans clustering model and its generalization achieved by joint spectral embedding and rotation
Source: PeerJ Comput Sci. 2021 Mar 30;7:e450. doi: 10.7717/peerj-cs.450 (PMC8022527; doi:10.7717/peerj-cs.450)
Supplement: Supplemental Information 1 [file peerj-cs-07-450-s001.zip]

Archive with 18 entries (17 files):
- KMSR-G-code/
- KMSR-G-code/bestMap.m
- KMSR-G-code/CAN.m
- KMSR-G-code/ClusteringMeasure.m
- KMSR-G-code/constructW.m
- KMSR-G-code/demo_KMSR.m
- KMSR-G-code/demo_KMSR_G.m
- KMSR-G-code/eig1.m
- KMSR-G-code/EProjSimplex_new.m
- KMSR-G-code/EuDist2.m
- KMSR-G-code/hungarian.m
- KMSR-G-code/main2_updateF.m
- KMSR-G-code/main2_updateY.m
- KMSR-G-code/nc2n.m
- KMSR-G-code/NormalizeFea.m
- KMSR-G-code/PCAN.m
- KMSR-G-code/README.md
- KMSR-G-code/TransformL.m
