# Supplementary material for: A new Kmeans clustering model and its generalization achieved by joint spectral embedding and rotation
Source: PeerJ Comput Sci. 2021 Mar 30;7:e450. doi: 10.7717/peerj-cs.450 (PMC8022527; doi:10.7717/peerj-cs.450)
Supplement: Supplemental Information 1 [file peerj-cs-07-450-s001.zip › KMSR-G-code/bestMap.m]

function [newL2] = bestMap(L1,L2)
%bestmap: permute labels of L2 to match L1 as good as possible
%   [newL2] = bestMap(L1,L2);
%
%   version 2.0 --May/2007
%   version 1.0 --November/2003
%
%   Written by Deng Cai (dengcai AT gmail.com)


%===========    

L1 = L1(:);
L2 = L2(:);
if size(L1) ~= size(L2)
    error('size(L1) must == size(L2)');
end

Label1 = unique(L1);
nClass1 = length(Label1);
Label2 = unique(L2);
nClass2 = length(Label2);

nClass = max(nClass1,nClass2);
G = zeros(nClass);
for i=1:nClass1
	for j=1:nClass2
		G(i,j) = length(find(L1 == Label1(i) & L2 == Label2(j)));
	end
end

[c,t] = hungarian(-G);
newL2 = zeros(size(L2));
for i=1:nClass2
    newL2(L2 == Label2(i)) = Label1(c(i));
end
