# Supplementary material for: A new Kmeans clustering model and its generalization achieved by joint spectral embedding and rotation
Source: PeerJ Comput Sci. 2021 Mar 30;7:e450. doi: 10.7717/peerj-cs.450 (PMC8022527; doi:10.7717/peerj-cs.450)
Supplement: Supplemental Information 1 [file peerj-cs-07-450-s001.zip › KMSR-G-code/eig1.m]

function [eigvec, eigval, eigval_full] = eig1(A, c, isMax, isSym)
% isMax = 1 ,È¡AµÄÇ°c¸ö×î´óÌØÕ÷Öµ¶ÔÓ¦µÄÌØÕ÷ÏòÁ¿
% isMax = 0 £¬È¡AµÄÇ°c¸ö×îÐ¡
if nargin < 2
    c = size(A,1);
    isMax = 1;
    isSym = 1;
elseif c > size(A,1)
    c = size(A,1);
end;

if nargin < 3
    isMax = 1;
    isSym = 1;
end;

if nargin < 4
    isSym = 1;
end;

if isSym == 1
    A = max(A,A');
end;
if issparse(A) && c<size(A,1)
    if isMax == 0
        [eigvec,eigval] = eigs(A,c,'sm');%ÉýÐò ´ÓÐ¡µ½´ó
    else
        [eigvec,eigval] = eigs(A,c,'lm');%½µÐò ´Ó´óµ½Ð¡
    end;
    eigval_full=[];
else
    if c==size(A,1)
        A=full(A);
    end
    [v,d] = eig(A);  % eig() ÇóAµÄÈ«²¿ÌØÕ÷Öµ×é³ÉµÄ¶Ô½ÇÕód£¬ÒÔ¼°AµÄÌØÕ÷ÏòÁ¿¹¹³ÉvµÄÁÐÏòÁ¿
    d = diag(d);
    d = real(d);
    if isMax == 0
        [~, idx] = sort(d);
    else
        [~, idx] = sort(d,'descend');
    end;
    idx1 = idx(1:c);
    eigval = d(idx1);
    eigvec = real(v(:,idx1));
    
    eigval_full = d(idx);
end
