# Supplementary material for: A new Kmeans clustering model and its generalization achieved by joint spectral embedding and rotation
Source: PeerJ Comput Sci. 2021 Mar 30;7:e450. doi: 10.7717/peerj-cs.450 (PMC8022527; doi:10.7717/peerj-cs.450)
Supplement: Supplemental Information 1 [file peerj-cs-07-450-s001.zip › KMSR-G-code/TransformL.m]

function Y = TransformL(y, nclass, type)
% [~, g] = max(F,[],2); % gÊÇn*1¾ØÕó£¬Ã¿¸öÖµÎªFÃ¿ÐÐ×î´óÖµµÄÏÂ±êÎ»ÖÃ
% Gsr4 = TransformL(g, class_num);
% TransformL()½«Ô­¾ØÕóFÖÐÃ¿ÐÐ×î´óÖµµÄÎ»ÖÃÈ¡1£¬ÆäÓàÈ¡0£¬¹¹³ÉY
% ½«Á¬ÐøµÄ±êÊ¶¾ØÕóF Ò»ÐÐÖÐ×î´óÖµµÄÎ»ÖÃ ×ª»¯Îª 0-1 ±êÊ¶¾ØÕóY
% yÊÇÒ»¸öÁÐÏòÁ¿£¬yiÊÇÔ­¾ØÕóÃ¿ÐÐ×î´óÖµµÄÁÐÏÂ±ê

% µÈ¼ÛÓÚ£º½«¾ØÕóYÖÐÃ¿ÐÐ×î´óÖµµÄÎ»ÖÃÈ¡1£¬ÆäÓàÈ¡0
% for i = 1:n
%     [~,mix] = max(Y(i,:));
%     Y(i,:) = 0;
%     Y(i,mix) = 1;
% end


n =length(y);  %Ô­¾ØÕóµÄn
if nargin <= 2  % narginÓÃÀ´ÅÐ¶ÏÊäÈë±äÁ¿¸öÊý
    type = '01';
end;

if nargin > 1
    c = nclass;
    class_set = 1:c;
else
    class_set = unique(y);
    c = length(class_set);
end;

if strcmp(type, '01')
    Y = zeros(n, c);
    for cn = 1:c
        Y((y==class_set(cn)),cn) = 1;
        %y==class_set(cn) ±íÊ¾±êÃ÷ÐÐ×î´óÖµËùÔÚÁÐÊÇclass_set(cn)
        %µÄÐÐÎ»ÖÃ£¬ÔÙ½«YµÄÕâÐ©ÐÐ£¨cnÁÐ£©µÄÈ¡ÖµÈ¡1£¬¼´½«Ô­¾ØÕóÖÐÃ¿ÐÐ×î´óÖµµÄÎ»ÖÃÈ¡1£¬ÆäÓàÈ¡0£¬¹¹³ÉY
    end;
else
    Y = -1*ones(n, c);
    for cn = 1:c
        Y((y==class_set(cn)),cn) = 1;
    end;
end;
