# Supplementary material for: A new Kmeans clustering model and its generalization achieved by joint spectral embedding and rotation
Source: PeerJ Comput Sci. 2021 Mar 30;7:e450. doi: 10.7717/peerj-cs.450 (PMC8022527; doi:10.7717/peerj-cs.450)
Supplement: Supplemental Information 2 [file peerj-cs-07-450-s002.zip]

Archive with 10 entries (9 files):
- KMSR-G-data1/
- KMSR-G-data1/abalone.mat
- KMSR-G-data1/AR.mat
- KMSR-G-data1/AT&T.mat
- KMSR-G-data1/COIL20.mat
- KMSR-G-data1/ecoli.mat
- KMSR-G-data1/jaffe.mat
- KMSR-G-data1/MNIST.mat
- KMSR-G-data1/PIE.mat
- KMSR-G-data1/readme
