# Supplementary material for: A new Kmeans clustering model and its generalization achieved by joint spectral embedding and rotation
Source: PeerJ Comput Sci. 2021 Mar 30;7:e450. doi: 10.7717/peerj-cs.450 (PMC8022527; doi:10.7717/peerj-cs.450)
Supplement: Supplemental Information 2 [file peerj-cs-07-450-s002.zip › KMSR-G-data1/readme]

Some datasets are pre-processed by PCA and Normalizion(NormalizedFea.m).
