# Supplementary material for: A new Kmeans clustering model and its generalization achieved by joint spectral embedding and rotation
Source: PeerJ Comput Sci. 2021 Mar 30;7:e450. doi: 10.7717/peerj-cs.450 (PMC8022527; doi:10.7717/peerj-cs.450)
Supplement: Supplemental Information 3 [file peerj-cs-07-450-s003.zip]

Archive with 5 entries (4 files):
- KMSR-G-data2/
- KMSR-G-data2/scale.mat
- KMSR-G-data2/umist.mat
- KMSR-G-data2/Yale.mat
- KMSR-G-data2/YaleB.mat
